# Supplementary material for: The prevalence of vancomycin-resistant Staphylococcus aureus in Ethiopia: a systematic review and meta-analysis
Source: Antimicrob Resist Infect Control. 2023 Aug 30;12:86. doi: 10.1186/s13756-023-01291-3 (PMC10468870; doi:10.1186/s13756-023-01291-3)
Supplement: Supplementary file 2 — Supplementary Material 2 [file 13756_2023_1291_MOESM2_ESM.xlsx]

## Sheet: Sheet1
Appraisal Supplementary Table 1: Critical appraisal check list of quantitative studies of vancomycin-resistant Staphylococcus aureus in Ethiopia: (1 =yes(Y), 0=no/not mentioned); total score=9
											Study level bias score
S. No	Included studies	Q-1	Q-2	Q-3	Q-4	Q-5	Q-6	Q-7	Q-8	Q-9	Total NoYes (Y)	Percentage of Yes (Y)	Judgment/Risk of bias
1	Alebachew et al	Y	Y	Y	Y	Y	Y	Y	Y	Y	9	100	Low
2	Tadesse S.	Y	Y	Y	Y	Y	Y	N	Y	Y	8	88.8889	Low
3	Negussie et al	Y	Y	Y	Y	Y	Y	Y	Y	N	8	88.8889	Low
4	Dilnessa et al	Y	Y	Y	Y	Y	Y	Y	Y	Y	9	100	Low
5	Dilnessa & Bitew	Y	Y	N	N	Y	Y	Y	Y	Y	7	77.7778	Moderate
6	Atlaw et al	Y	Y	Y	Y	Y	Y	Y	Y	Y	9	100	Low
7	Gebremariam et al	Y	Y	Y	Y	Y	Y	Y	Y	Y	9	100	Low
8	Kahsay et al	Y	Y	Y	Y	Y	Y	Y	Y	Y	9	100	Low
9	Shibabaw et al	Y	Y	Y	Y	Y	Y	Y	Y	Y	9	100	Low
10	Denboba et al	Y	Y	Y	Y	Y	Y	Y	Y	Y	9	100	Low
11	Abebe M et al	Y	Y	Y	Y	Y	N	Y	Y	Y	8	88.8889	Low
12	Gobena A	Y	Y	Y	Y	Y	Y	Y	Y	Y	9	100	Low
13	Abosse et al	Y	Y	Y	Y	Y	Y	Y	Y	Y	9	100	Low
14	Tefera et al	Y	Y	Y	Y	Y	Y	Y	Y	Y	9	100	Low
15	Jemal et al	Y	Y	Y	Y	Y	Y	Y	Y	Y	9	100	Low
16	Getaneh et al	Y	Y	Y	Y	Y	Y	Y	Y	Y	9	100	Low
17	Abebe W et al	Y	Y	Y	Y	N	Y	N	Y	Y	7	77.7778	Moderate
18	Abrha et al	Y	Y	Y	Y	Y	Y	Y	Y	Y	9	100	Low
19	Wubshet et al	Y	Y	Y	Y	Y	Y	Y	Y	Y	9	100	Low
20	Kejela & Bacha	Y	Y	Y	Y	Y	Y	Y	N	Y	8	88.8889	Low
21	Godebo et al	Y	Y	Y	Y	Y	Y	Y	Y	Y	9	100	Low
22	Tesfaye et al	Y	Y	Y	Y	Y	Y	Y	Y	Y	9	100	Low
23	Beyene et al	Y	Y	N	Y	Y	Y	Y	N	Y	7	77.7778	Moderate
24	Sorsa et al	Y	Y	Y	Y	Y	Y	Y	Y	Y	9	100	Low
25	Kejela et al	Y	Y	Y	Y	Y	Y	Y	Y	Y	9	100	Low
26	Daka D	Y	Y	Y	Y	N	Y	Y	N	Y	7	77.7778	Moderate
27	Guta et al	Y	Y	Y	Y	Y	N	Y	Y	Y	8	88.8889	Low
28	Deyno et al	Y	Y	Y	Y	Y	Y	Y	Y	Y	9	100	Low
29	Mechal et al	Y	Y	Y	Y	Y	Y	Y	Y	Y	9	100	Low
30	Abebe T et al	Y	Y	N	Y	Y	Y	Y	Y	N	7	77.7778	Moderate
31	Wasihun et al	Y	Y	Y	Y	Y	Y	Y	Y	Y	9	100	Low
	Subtotal Yes (Y) 264										264
	Subtotal No (N) 12
	Overall risk of bias assessment score 95.6%
	Remark: The risk of bias for each eligible study is calculated from the domain of nice criteria
	Q1: Was the sample frame appropriate to address the target population?
	Q2: Were study participants sampled in an appropriate way?
	Q3: Was the sample size adequate?
	Q4: Were the study subjects and the setting described in detail?
	Q5: Was the data analysis conducted with sufficient coverage of the identified sample?
	Q6: Were valid methods used for the identification of the condition?
	Q7: Was the condition measured in a standard, reliable way for all participants?
	Q8: Was there appropriate statistical analysis?
	Q9: Was the response rate adequate, and if not, was the low response rate managed appropriately?
	Overall appraisal: Include Exclude
											Study level bias score
S. No	Encluded studies	Q-1	Q-2	Q-3	Q-4	Q-5	Q-6	Q-7	Q-8	Q-9	Total NoYes (Y)	Percentage of Yes (Y)	Judgment/Risk of bias
1	Adane et al, 2020	Y	N	N	Y	N	N	N	N	N	2	22.2222	High
2	Tigabu E, 2022	N	N	Y	N	Y	N	N	N	Y	3	33.3333	High
	Subtotal Yes (Y) 5										5
	Subtotal No (N) 13
	Overall risk of bias assessment score 27.7%
